# Supplementary material for: An In-Silico Investigation to Design a Multi-Epitopes Vaccine against Multi-Drug Resistant Hafnia alvei
Source: Vaccines (Basel). 2022 Jul 15;10(7):1127. doi: 10.3390/vaccines10071127 (PMC9316606; doi:10.3390/vaccines10071127)
Supplement: Supplementary file 1 [file vaccines-10-01127-s001.zip]

Archive with 1 entries (1 files):
- vaccines-1705220-supplementary.pdf
